# Supplementary material for: Elucidation of Mechanisms of Topotecan-Induced Cell Death in Human Breast MCF-7 Cancer Cells by Gene Expression Analysis
Source: Front Genet. 2020 Jul 17;11:775. doi: 10.3389/fgene.2020.00775 (PMC7379903; doi:10.3389/fgene.2020.00775)
Supplement: TABLE S2 — Excel spreadsheet containing the TPT 24 h treatment EPIG down-regulation genes categorized to pattern #9. [file Table_2.XLSX]

## Sheet: Cat_genes_to_9_patterns_patt_ex
Agilent Probe ID	Accession #	PrimaryAccession	UniGeneID	EntrezGeneID	GeneSymbol	GeneName
A_23_P14734	NM_015920	NM_015920	Hs.108957	51065	RPS27L	ribosomal protein S27-like
A_32_P94801	THC2533385	THC2533385
A_32_P105940	ENST00000583775
A_24_P917711	NM_005399	NM_005399	Hs.50732	5565	PRKAB2	protein kinase, AMP-activated, beta 2 non-catalytic subunit
A_23_P207999	NM_021127	NM_021127	Hs.96	5366	PMAIP1	phorbol-12-myristate-13-acetate-induced protein 1
A_23_P63896	NM_000043	NM_000043	Hs.244139	355	FAS	Fas (TNF receptor superfamily, member 6)
A_32_P26376	NM_152305
A_23_P217236	NM_005342	NM_005342	Hs.19114	3149	HMGB3	high-mobility group box 3
A_24_P336759	NM_021960
A_23_P55578	NM_003831	NM_145906	Hs.445511	8780	RIOK3	RIO kinase 3 (yeast)
A_24_P237559	AK096804	AK096804	Hs.527199	4012	LNPEP	leucyl/cystinyl aminopeptidase
A_23_P258270	NM_002886	NM_002886	Hs.98643	5912	RAP2B	RAP2B, member of RAS oncogene family
A_23_P19243	AF119870	NR_002767		55389	PRO2266	hypothetical protein PRO2266
A_24_P639629	NM_152240	AK056245	Hs.371609
A_24_P372625	NM_016422	NM_016422	Hs.44685	50862	RNF141	ring finger protein 141
A_23_P128486	NM_020375
A_23_P89410	NM_003766
A_24_P33048	NM_001017923	NM_001017923	Hs.82098	122525	C14orf28	chromosome 14 open reading frame 28
A_23_P55127	NM_020233	NM_020233	Hs.47668	56985	C17orf48	chromosome 17 open reading frame 48
A_23_P251011	NM_012081	ENST00000379969	Hs.592742	22936	ELL2	elongation factor, RNA polymerase II, 2
A_32_P81173	ENST00000394457
A_24_P400675	NM_023925	NM_023925	Hs.234355	65981	C1QDC1	C1q domain containing 1
A_23_P133359	NM_030613	NM_030613	Hs.484328	80108	ZFP2	zinc finger protein 2 homolog (mouse)
A_23_P347618	NM_019891	NM_019891	Hs.558519	56605	ERO1LB	ERO1-like beta (S. cerevisiae)
A_24_P314554	NR_001555	NR_001555	Hs.531603	84559	GOLGA2LY1	golgi autoantigen, golgin subfamily a, 2-like, Y-linked 1
A_24_P399680	NM_080821
A_23_P358195	NM_001267536	NR_003246	Hs.498345	374650	FLJ40113	golgi autoantigen, golgin subfamily a-like pseudogene
A_23_P94533	NM_001912	NM_001912	Hs.418123	1514	CTSL	cathepsin L
A_23_P26254	NM_016013	NM_016013	Hs.106529	51103	NDUFAF1	NADH dehydrogenase (ubiquinone) 1 alpha subcomplex, assembly factor 1
A_23_P128408	NM_016399
A_23_P159012	NM_023039
A_32_P140501	A_32_P140501
A_32_P181548	THC2670421
A_23_P150365	NM_015523
A_24_P755069	A_24_P755069
A_32_P10133	AK022045	AK022045	Hs.445885
A_24_P835763	AF086097	CR601694	Hs.128959
A_24_P564824	NR_000008	NR_000008	Hs.523739	9304	SNORD22	small nucleolar RNA, C/D box 22
A_23_P309545	NM_001145340
A_23_P218463	NM_013376
A_23_P127339	NM_018425
A_23_P166	NM_145279
A_24_P886960	AK026213
A_24_P85365	NM_003635
A_24_P128312	NM_007135
A_23_P109393	NM_001670	NM_001670	Hs.645243	421	ARVCF	armadillo repeat gene deletes in velocardiofacial syndrome
A_23_P383132	NM_015094
A_23_P107963	NM_000148	NM_000148	Hs.69747	2523	FUT1	fucosyltransferase 1 (galactoside 2-alpha-L-fucosyltransferase, H blood group)
A_24_P139229	NM_133635
A_32_P179676	NM_016272	NM_016272	Hs.474978	10766	TOB2	transducer of ERBB2, 2
A_24_P309594	NM_017842	BC026344	Hs.438867	55652	FLJ20489	hypothetical protein FLJ20489
A_23_P156708	NM_032470
A_23_P107684	NM_014347	NM_014347	Hs.515660	25799	ZNF324	zinc finger protein 324
A_24_P7693	NM_198471
A_23_P52336	NM_170744	NM_170744	Hs.585457	219699	UNC5B	unc-5 homolog B (C. elegans)
A_23_P159937	NM_005629	NM_005629	Hs.540696	6535	SLC6A8	solute carrier family 6 (neurotransmitter transporter, creatine), member 8
A_23_P141376	NM_012232
A_32_P85230	A_32_P85230
A_24_P122732	NM_173854	NM_173854	Hs.20274	254428	SLC41A1	solute carrier family 41, member 1
A_23_P83714	NM_173831
A_23_P46844	NM_030912
A_24_P83118	NM_152511	NM_152511	Hs.517544	150290	DUSP18	dual specificity phosphatase 18
A_32_P78285	A_32_P78285	A_32_P78285
A_23_P96158	NM_000422
A_24_P307827	NM_001080435	AK126887	Hs.377360	123720	WHDC1	WAS protein homology region 2 domain containing 1
A_23_P371787	NM_014734
A_23_P74778	NM_024579	NM_024579	Hs.91283	79630	C1orf54	chromosome 1 open reading frame 54
A_24_P15621	NR_003083	NR_003083	Hs.433146	386757	SLC6A10P	solute carrier family 6 (neurotransmitter transporter, creatine), member 10 (pseudogene)
A_23_P314712	NM_012189	NM_012189	Hs.511983	26256	CABYR	calcium binding tyrosine-(Y)-phosphorylation regulated (fibrousheathin 2)
A_23_P113825	NM_144653
A_24_P349676	NM_017908
A_23_P215132	NM_014149	NM_014149	Hs.459858	29062	HSPC049	HSPC049 protein
A_24_P39508	NM_144601
A_23_P331992	AK056657	AK056657		10228	STX6	syntaxin 6
A_32_P53183	ENST00000470195	AF165514	Hs.380900	158160	HSD17B7P2	hydroxysteroid (17-beta) dehydrogenase 7 pseudogene 2
A_23_P61466	NM_174941	NM_174941	Hs.631727	283316	CD163L1	CD163 molecule-like 1
A_23_P56228	NM_016573
A_23_P113311	NM_177938
A_24_P262127	NM_004165	NM_004165	Hs.1027	6236	RRAD	Ras-related associated with diabetes
A_23_P38446	NM_021137
A_24_P162483	NM_000037	NM_000037	Hs.651185	286	ANK1	ankyrin 1, erythrocytic
A_23_P201687	ENST00000377836	ENST00000377836	Hs.118727
A_23_P129389	NM_017740	NM_017740	Hs.592065	55625	ZDHHC7	zinc finger, DHHC-type containing 7
A_32_P44453	NM_002194	NM_002194	Hs.32309	3628	INPP1	inositol polyphosphate-1-phosphatase
A_24_P206344	NM_152557
A_23_P61149	NM_001017915
A_24_P38951	NM_032871
A_23_P217109	NM_001860	NM_001860	Hs.24030	1318	SLC31A2	solute carrier family 31 (copper transporters), member 2
A_32_P75792	NM_001014980	BC089443	Hs.197613	388581	C1QDC2	C1q domain containing 2
A_23_P60387	NM_017617	NM_017617	Hs.495473	4851	NOTCH1	Notch homolog 1, translocation-associated (Drosophila)
A_24_P149713	NM_014007	ENST00000373464		23099	ZBTB43	zinc finger and BTB domain containing 43
A_32_P162187	NM_000063	NM_000063	Hs.408903	717	C2	complement component 2
A_23_P29773	NM_014398	NM_014398	Hs.518448	27074	LAMP3	lysosomal-associated membrane protein 3
A_23_P340123	NM_012101
A_23_P135190	NM_001042368	NM_001042368	Hs.106185	5900	RALGDS	ral guanine nucleotide dissociation stimulator
A_23_P55251	NM_002204	NM_002204	Hs.265829	3675	ITGA3	integrin, alpha 3 (antigen CD49C, alpha 3 subunit of VLA-3 receptor)
A_23_P419624	NM_006698	NM_006698	Hs.472651	10904	BLCAP	bladder cancer associated protein
A_24_P272594	NM_014994	NM_014994	Hs.513661	23005	MAPKBP1	mitogen activated protein kinase binding protein 1
A_32_P161855	NM_018689	NM_018689	Hs.459088	57214	KIAA1199	KIAA1199
A_23_P152173	NM_014732	NM_014732	Hs.301658	9764	KIAA0513	KIAA0513
A_23_P149301	NM_033445
A_32_P412313	NM_017873
A_24_P49517	NM_138367
A_23_P144872	NM_000405	NM_000405	Hs.483873	2760	GM2A	GM2 ganglioside activator
A_24_P289954	NM_001024455	NM_001024455	Hs.512180	340526	RGAG4	retrotransposon gag domain containing 4
A_23_P62831	NM_018166
A_23_P329870	NM_024599
A_23_P49546	NM_000835
A_23_P46441	NM_030916
A_23_P3643	NM_001374	NM_001374	Hs.103503	1775	DNASE1L2	deoxyribonuclease I-like 2
A_24_P376287	NM_019594
A_23_P207507	NM_003786	NM_003786	Hs.463421	8714	ABCC3	ATP-binding cassette, sub-family C (CFTR/MRP), member 3
A_23_P311912	NM_138420
A_32_P200669	ENST00000607027	THC2664831
A_23_P389391	NM_005072	NM_005072	Hs.10094	6560	SLC12A4	solute carrier family 12 (potassium/chloride transporters), member 4
A_32_P135063	BC001576	BC001576	Hs.598832	222068	TMED4	transmembrane emp24 protein transport domain containing 4
A_32_P120791	BC040303
A_23_P343398	NM_001838
A_32_P347617	NM_181773	NM_181773	Hs.440515	164668	RP4-742C19.3	apolipoprotein B mRNA editing enzyme, catalytic polypeptide-like 3H
A_32_P40375	ENST00000471090	THC2518594
A_32_P52282	NM_016371	NM_016371	Hs.492925	51478	HSD17B7	hydroxysteroid (17-beta) dehydrogenase 7
A_23_P138271	NM_138795	NM_138795	Hs.497399	127829	ARL8A	ADP-ribosylation factor-like 8A
A_23_P112162	NM_012079
A_24_P220786	NM_198229
A_32_P34926	AL833696	AL833696	Hs.550529	79092	CARD14	caspase recruitment domain family, member 14
A_23_P150053	NM_001613
A_24_P314179	NM_005239	NM_005239	Hs.644231	2114	ETS2	v-ets erythroblastosis virus E26 oncogene homolog 2 (avian)
A_24_P102981	NM_006736	NM_006736	Hs.77768	3300	DNAJB2	DnaJ (Hsp40) homolog, subfamily B, member 2
A_24_P348006	NM_016084
A_23_P41765	NM_002198
A_24_P456723	NR_038386
A_23_P168556	NM_004603
A_23_P145074	NM_006813	NM_006813	Hs.75969	10957	PNRC1	proline-rich nuclear receptor coactivator 1
A_23_P131208	NM_006186	NM_006186	Hs.563344	4929	NR4A2	nuclear receptor subfamily 4, group A, member 2
A_24_P219552	NM_003204
A_23_P126486	NR_026752	BC006312	Hs.631865	84809	MGC12760	hypothetical protein MGC12760
A_23_P49192	NM_198061
A_23_P81993	NM_178508
A_24_P943843	AK124515	AK124515	Hs.599238
A_23_P259621	NM_032464
A_23_P252125	THC2516487	THC2516487
A_24_P280660	NM_178174	NM_178174	Hs.117331	340205	TREML1	triggering receptor expressed on myeloid cells-like 1
A_24_P67988	NM_031904
A_23_P121885	NM_031916	NM_031916	Hs.381089	83853	ROPN1L	ropporin 1-like
A_23_P144071	NM_000094
A_23_P125078	NM_173626
A_23_P208389	NM_021913	NM_021913	Hs.590970	558	AXL	AXL receptor tyrosine kinase
A_23_P134935	NM_001394
A_24_P31627	NM_004975
A_23_P162540	NM_031954
A_23_P206077	NM_022767
A_32_P115446	TCONS_00024522
A_23_P99360	NM_213590
A_23_P169030	NM_003842	NM_003842	Hs.521456	8795	TNFRSF10B	tumor necrosis factor receptor superfamily, member 10b
A_23_P131202	NM_018645	NM_018645	Hs.42949	55502	HES6	hairy and enhancer of split 6 (Drosophila)
A_24_P200000	NM_182915
A_23_P142310	NM_017572
A_23_P27285	NM_023075
A_23_P256898	NM_005104	NM_005104	Hs.75243	6046	BRD2	bromodomain containing 2
A_23_P23966	NM_153034
A_23_P211445	NM_016733
A_24_P912985	A_24_P912985	A_24_P912985
A_23_P160559	NM_004425	NM_004425	Hs.81071	1893	ECM1	extracellular matrix protein 1
A_24_P382319	NM_001712
A_23_P412389	NM_003862	NM_003862	Hs.87191	8817	FGF18	fibroblast growth factor 18
A_23_P65618	NM_000359	NM_000359	Hs.508950	7051	TGM1	transglutaminase 1 (K polypeptide epidermal type I, protein-glutamine-gamma-glutamyltransferase)
A_24_P341323	NM_001012981	NM_001012981	Hs.513451	342357	ZNF694	zinc finger protein 694
A_32_P77252	THC2608799
A_23_P30363	NM_004199
A_23_P70670	NM_004233
A_32_P104334	ENST00000602332	AW972815	Hs.290255
A_23_P390044	NM_002359	NM_002359	Hs.252229	4097	MAFG	v-maf musculoaponeurotic fibrosarcoma oncogene homolog G (avian)
A_23_P149281	NM_004431
A_23_P76992	NM_002632
A_23_P368259	NM_152361
A_32_P117145	NM_145886	NM_018494	Hs.592290	55367	LRDD	leucine-rich repeats and death domain containing
A_24_P524262	ENST00000564702	THC2522342
A_23_P218675	NM_006103
A_23_P160968	NM_018891	NM_018891	Hs.591484	3918	LAMC2	laminin, gamma 2
A_24_P379413	NM_000565
A_23_P47226	NM_020470
A_23_P11787	NM_030761	NM_030761	Hs.591521	54361	WNT4	wingless-type MMTV integration site family, member 4
A_23_P111865	NM_145914
A_24_P219266	NM_153260
A_23_P131825	NM_003279	NM_003279	Hs.182421	7125	TNNC2	troponin C type 2 (fast)
A_24_P333421	NM_001099220
A_24_P203056	NM_020993
A_24_P120352	NM_020773
A_23_P126135	NM_014874	NM_014874	Hs.376681	9927	MFN2	mitofusin 2
A_23_P169137	NM_004148	NM_004148	Hs.494457	4814	NINJ1	ninjurin 1
A_23_P147822	NM_022772	NM_022772	Hs.55016	64787	EPS8L2	EPS8-like 2
A_23_P343250	NM_001102651
A_23_P161624	NM_005438
A_23_P208369	NM_025194	NM_025194	Hs.515415	80271	ITPKC	inositol 1,4,5-trisphosphate 3-kinase C
A_23_P127475	NM_005125
A_32_P115451	TCONS_00024914
A_32_P115382	ENST00000371741
A_24_P125081	ENST00000263997	ENST00000263997	Hs.334848	84138	SLC7A6OS	solute carrier family 7, member 6 opposite strand
A_23_P42282	NM_001002029
A_24_P184305	NM_024649	NM_024649	Hs.502915	582	BBS1	Bardet-Biedl syndrome 1
A_23_P120458	NM_018683
A_23_P158485	NM_022117
A_24_P287503	NM_021260
A_32_P45588	A_32_P45588
A_23_P134650	NM_015545
A_23_P46426	NM_001554
A_24_P13790	NM_003869	NM_003869	Hs.282975	8824	CES2	carboxylesterase 2 (intestine, liver)
A_24_P4054	NM_003302
A_23_P315122	NM_004097
A_24_P68008	ENST00000294485
A_23_P166807	NM_033010	NM_033010	Hs.20930	57060	PCBP4	poly(rC) binding protein 4
A_32_P184488	NM_198850	ENST00000292140	Hs.631581
A_24_P835388	A_24_P835388	A_24_P835388
A_32_P215100	NR_027257
A_23_P102950	NM_080860	NM_080860	Hs.145925	89765	TSGA2	testis specific A2 homolog (mouse)
A_24_P328646	NM_005778
A_23_P418031	NM_001136265	ENST00000355609	Hs.466625
A_23_P120953	NM_014509
A_23_P131899	NM_080489	NM_080489	Hs.471933	27111	SDCBP2	syndecan binding protein (syntenin) 2
A_23_P127394	NM_021117
A_23_P32404	NM_002201
A_23_P100240	NM_004062	NM_004062	Hs.513660	1014	CDH16	cadherin 16, KSP-cadherin
A_23_P12282	NM_001004023
A_23_P331049	NM_006426	NM_006426	Hs.100058	10570	DPYSL4	dihydropyrimidinase-like 4
A_23_P88522	NM_021077	NM_021077	Hs.386470	4828	NMB	neuromedin B
A_23_P51926	NM_000952
A_23_P309720	NM_000815
A_23_P251562	NM_007275	NM_007275	Hs.517981	11334	TUSC2	tumor suppressor candidate 2
A_23_P151970	NM_015322	NM_015322	Hs.362733	10116	FEM1B	fem-1 homolog b (C. elegans)
A_24_P353300	NM_001031801	NM_001031801	Hs.474596	3985	LIMK2	LIM domain kinase 2
A_23_P206369	NM_014187
A_23_P420417	NM_138463	NM_138463	Hs.499952	116238	TLCD1	TLC domain containing 1
A_24_P291401	NM_001031738	NM_001031738	Hs.591559	129303	TMEM150	transmembrane protein 150
A_23_P256142	NM_024595
A_23_P128974	NM_006399
A_23_P120883	NM_002133
A_32_P8825	NR_034182	AK128076	Hs.150366	4146	MATN1	matrilin 1, cartilage matrix protein
A_23_P39840	NM_006634	NM_006634	Hs.172684	10791	VAMP5	vesicle-associated membrane protein 5 (myobrevin)
A_23_P410312	NM_207435
A_23_P304716	NM_019089
A_23_P349966	NM_152913	NM_152913	Hs.270753	222865	TMEM130	transmembrane protein 130
A_24_P125871	NM_020639	NM_020639	Hs.517310	54101	RIPK4	receptor-interacting serine-threonine kinase 4
A_23_P65481	NM_007110	NM_007110	Hs.508835	7011	TEP1	telomerase-associated protein 1
A_23_P48951	NM_005928	NM_005928	Hs.3745	4240	MFGE8	milk fat globule-EGF factor 8 protein
A_24_P394533	NM_000434	NM_000434	Hs.520037	4758	NEU1	sialidase 1 (lysosomal sialidase)
A_24_P403734	NM_015481
A_23_P151975	NM_016321	NM_016321	Hs.459284	51458	RHCG	Rh family, C glycoprotein
A_23_P152160	NM_003498	NM_003498	Hs.618526	8303	SNN	stannin
A_23_P16523	NM_004864	NM_004864	Hs.616962	9518	GDF15	growth differentiation factor 15
A_23_P52986	NM_152718	NM_152718	Hs.60640	220001	VWCE	von Willebrand factor C and EGF domains
A_24_P60845	NM_000665
A_23_P389897	NM_002507	NM_002507	Hs.415768	4804	NGFR	nerve growth factor receptor (TNFR superfamily, member 16)
A_23_P62959	NM_012396
A_24_P316439	NM_003706
A_23_P321388	NM_153341
A_23_P309381	NM_001040874
A_32_P191084	NM_018992
A_23_P97623	NM_022157	NM_022157	Hs.532461	64121	RRAGC	Ras-related GTP binding C
A_24_P89457	NM_078467
A_23_P17811	NM_012429	NM_012429	Hs.335614	23541	SEC14L2	SEC14-like 2 (S. cerevisiae)
A_32_P174214	ENST00000452565	THC2637838
A_32_P71943	NM_015375
A_23_P258071	NM_006978	NM_006978	Hs.458365	7737	RNF113A	ring finger protein 113A
A_23_P204503	NM_006253
A_32_P163392	NM_001242348	CR608961	Hs.24178
A_32_P75141	A_32_P75141	A_32_P75141
A_23_P16944	NM_001006946	NM_001006946	Hs.224607	6382	SDC1	syndecan 1
A_24_P773539	TCONS_00015713
A_23_P42997	NM_006693	NM_006693	Hs.489287	10898	CPSF4	cleavage and polyadenylation specific factor 4, 30kDa
A_23_P365610	X56681
A_32_P54442	NM_019015	NM_019015	Hs.647084	54480	CSGlcA-T	chondroitin sulfate glucuronyltransferase
A_23_P101374	NM_030622	NM_030622	Hs.98370	29785	CYP2S1	cytochrome P450, family 2, subfamily S, polypeptide 1
A_23_P13873	NM_005439
A_23_P122443	NM_005319
A_23_P112482	NM_004925
A_23_P256724	NM_003841
A_24_P384990	NR_026943	BC022830	Hs.615521	642852	LOC642852	hypothetical LOC642852
A_23_P256051	NR_024530
A_24_P326739	NM_013267	NM_013267	Hs.212606	27165	GLS2	glutaminase 2 (liver, mitochondrial)
A_24_P19983	NM_003921
A_23_P398566	NM_173200	NM_173198	Hs.279522	8013	NR4A3	nuclear receptor subfamily 4, group A, member 3
A_32_P4433	BU602485
A_23_P68786	NM_016335
A_23_P15182	NM_012106	NM_012106	Hs.632873	23568	ARL2BP	ADP-ribosylation factor-like 2 binding protein
A_23_P15402	NM_133491
A_23_P108143	NM_000156
A_24_P937319	AK097197
A_24_P365807	NM_004429	NM_004429	Hs.144700	1947	EFNB1	ephrin-B1
A_23_P87500	NM_014182	NM_014182	Hs.534450	29095	ORMDL2	ORM1-like 2 (S. cerevisiae)
A_23_P41854	NM_032587
A_32_P76992	XM_006720803	BC036424	Hs.530791
A_23_P209760	NM_031445
A_24_P339059	NM_031476
A_23_P161439	NM_006829
A_23_P58763	NM_015946
A_24_P23625	ENST00000360954
A_24_P152404	ENST00000311122
A_24_P124973	NM_138704	NM_138704	Hs.383564	56160	NDNL2	necdin-like 2
A_23_P157545	NM_006167
A_23_P59005	NM_000593
A_23_P38154	NM_004110	NM_004110	Hs.69745	2232	FDXR	ferredoxin reductase
A_24_P916228	A_24_P916228
A_23_P5392	NM_004881	NM_004881	Hs.50649	9540	TP53I3	tumor protein p53 inducible protein 3
A_24_P941166	NM_001001661	NM_001001661	Hs.31743	155054	ZNF425	zinc finger protein 425
A_24_P933138	NM_001198844
A_24_P88921	NM_004628	NM_004628	Hs.475538	7508	XPC	xeroderma pigmentosum, complementation group C
A_23_P168541	NM_024067
A_32_P90740	AF086427	AF086427	Hs.597703
A_23_P100660	NM_002615	NM_002615	Hs.645378	5176	SERPINF1	serpin peptidase inhibitor, clade F (alpha-2 antiplasmin, pigment epithelium derived factor), member 1
A_23_P354798	NM_144576
A_23_P100092	NM_152455	NM_152455	Hs.418287	146050	ZNF690	zinc finger protein 690
A_23_P210763	NM_000214	NM_000214	Hs.224012	182	JAG1	jagged 1 (Alagille syndrome)
A_24_P330030	NM_153451
A_23_P75310	NM_021226	NM_021226	Hs.435063	58504	ARHGAP22	Rho GTPase activating protein 22
A_23_P4561	NM_198833
A_23_P210210	NM_001430	NM_001430	Hs.468410	2034	EPAS1	endothelial PAS domain protein 1
A_23_P59210	NM_000389
A_32_P125820	THC2653012
A_23_P80040	NM_006404	NM_006404	Hs.647450	10544	PROCR	protein C receptor, endothelial (EPCR)
A_23_P74435	NM_024097	NM_024097	Hs.148845	79078	C1orf50	chromosome 1 open reading frame 50
A_23_P11071	NM_203473	NM_203473	Hs.386453	64840	PORCN	porcupine homolog (Drosophila)
A_23_P201636	NM_005562	NM_005562	Hs.591484	3918	LAMC2	laminin, gamma 2
A_32_P52414	NM_001080521
A_32_P159574	NR_110184	BC028022	Hs.186579
A_32_P52153	NR_038453
A_24_P6030	ENST00000481710
A_32_P475513	NR_003587	BC027875	Hs.390817	80022	MYO15B	myosin XVB pseudogene
A_23_P151209	NM_030809	NM_030809	Hs.524425	81566	C12orf22	chromosome 12 open reading frame 22
A_23_P20732	NM_012204
A_32_P117908	A_32_P117908	A_32_P117908
A_23_P88278	NM_020366	NM_020366	Hs.126035	57096	RPGRIP1	retinitis pigmentosa GTPase regulator interacting protein 1
A_23_P25994	NM_001008530
A_23_P369701	NM_021214	ENST00000258884	Hs.459072	58489	LOC58489	hypothetical protein from EUROIMAGE 588495
A_23_P170713	A_23_P170713
A_23_P193	NM_022774
A_32_P175991	THC2511310
A_23_P139600	NM_004658	NM_004658	Hs.528693	8437	RASAL1	RAS protein activator like 1 (GAP1 like)
A_23_P104471	NM_001007271
A_23_P153905	NM_004907
A_23_P383910	NM_020444
A_24_P941930	NM_033083
A_23_P83579	NM_014862	NM_014862	Hs.459070	9915	ARNT2	aryl-hydrocarbon receptor nuclear translocator 2
A_23_P74097	NM_003198	NM_003198	Hs.584806	6924	TCEB3	transcription elongation factor B (SIII), polypeptide 3 (110kDa, elongin A)
A_23_P207537	NM_007026	NM_007026	Hs.91448	11072	DUSP14	dual specificity phosphatase 14
A_23_P50504	NM_000146
A_23_P52101	NM_016243	NM_016243	Hs.334832	51706	CYB5R1	cytochrome b5 reductase 1
A_32_P170736	NM_175884
A_24_P169048	NR_001450	NR_001450	Hs.274285	10737	RFPL3S	ret finger protein-like 3 antisense
A_32_P42964	NM_001145712	ENST00000329309	Hs.177948	650200	LOC650200	similar to Nuclear protein 1 (Protein p8) (Candidate of metastasis 1)
A_32_P437004	NM_175569	NM_175569	Hs.179675	7499	XG	Xg blood group
A_23_P161596	NM_004470
A_24_P478940	THC2668815
A_23_P58604	NM_016175
A_24_P293192	NM_005971	NM_005971	Hs.301350	5349	FXYD3	FXYD domain containing ion transport regulator 3
A_24_P847326	NM_001101376
A_23_P3922	AK021772
A_23_P337849	NM_007185
A_23_P342654	NM_147150	NM_147150	Hs.591908	445815	PALM2-AKAP2	PALM2-AKAP2 protein
A_23_P313512	NM_152640
A_23_P122464	NM_006299
A_24_P15043	NM_025010	NM_025010	Hs.517946	23276	KLHL18	kelch-like 18 (Drosophila)
A_24_P371782	NM_000735
A_23_P428184	NM_021065
A_23_P116037	NM_003273	NM_003273	Hs.31130	7108	TM7SF2	transmembrane 7 superfamily member 2
A_24_P149314	NM_025217	NM_025217	Hs.651271	80328	ULBP2	UL16 binding protein 2
A_23_P129704	NM_018975	NM_018975	Hs.301419	54386	TERF2IP	telomeric repeat binding factor 2, interacting protein
A_32_P173439	ENST00000606587	THC2669126
A_23_P98455	NM_014622	NM_014622	Hs.152944	4013	LOH11CR2A	loss of heterozygosity, 11, chromosomal region 2, gene A
A_32_P25050	NM_172037	NM_172037	Hs.244940	157506	RDH10	retinol dehydrogenase 10 (all-trans)
A_23_P47073	NM_014023
A_32_P101653	THC2683231	THC2683231
A_23_P6596	NM_005524
A_23_P387071	NM_052857	NM_052857	Hs.413678	91603	CCDC16	coiled-coil domain containing 16
A_24_P413126	NM_020182
A_24_P272748	NM_001144956	AK093351	Hs.297967	284485	FLJ36032	hypothetical protein FLJ36032
A_23_P216549	NM_014806	NM_014806	Hs.493796	9853	RUSC2	RUN and SH3 domain containing 2
A_23_P74581	NR_024127	BC022205	Hs.632377	85028	C1orf79	chromosome 1 open reading frame 79
A_23_P393034	NM_005329	NM_005329	Hs.592069	3038	HAS3	hyaluronan synthase 3
A_24_P849245	ENST00000368192
A_24_P369898	ENST00000579052
A_23_P28434	NM_003761
A_24_P348118	NM_001042507	NM_001042507	Hs.558355	653499	LOC653499	similar to Galectin-7 (Gal-7) (HKL-14) (PI7) (p53-induced protein 1)
A_23_P397417	NM_153261
A_23_P157022	NM_152411
A_23_P121702	NM_001014446	NM_001014446	Hs.95835	132299	OCIAD2	OCIA domain containing 2
A_23_P13683	NM_014830
A_24_P97374	NM_005442	NM_005442	Hs.591663	8320	EOMES	eomesodermin homolog (Xenopus laevis)
A_23_P434118	NM_001024912	NM_001024912	Hs.512682	634	CEACAM1	carcinoembryonic antigen-related cell adhesion molecule 1 (biliary glycoprotein)
A_24_P357465	NM_021202
A_23_P131183	NM_001485	NM_001485	Hs.184945	2637	GBX2	gastrulation brain homeobox 2
A_23_P55388	NM_018143	NM_018143	Hs.592134	55175	KLHL11	kelch-like 11 (Drosophila)
A_32_P99804	A_32_P99804
A_23_P418006	NM_178428
A_23_P34144	NM_014061
A_32_P186710	THC2552359	THC2552359
A_24_P318939	NM_015655
A_24_P193600	NM_003450
A_32_P177040	NM_001099435
A_23_P340158	NM_014301
A_23_P118552	NM_006460	NM_006460	Hs.15299	10614	HEXIM1	hexamethylene bis-acetamide inducible 1
A_32_P44932	THC2577566	THC2577566
A_32_P195255	CF124646	CR599788	Hs.650678
A_23_P305335	ENST00000498663	NR_002328	Hs.591455	114814	GNRHR2	gonadotropin-releasing hormone (type 2) receptor 2
A_24_P51167	BC031957	BC031957	Hs.638344
A_24_P367211	NM_014598	NM_014598	Hs.632261	30837	SOCS7	suppressor of cytokine signaling 7
A_23_P55551	NM_020412	NM_020412	Hs.136295	57132	CHMP1B	chromatin modifying protein 1B
A_32_P170664	AK024898
A_24_P778906	NR_046228
A_24_P932579	NM_005955
A_23_P71480	NM_005218
A_23_P151586	NM_006405	NM_006405	Hs.91586	10548	TM9SF1	transmembrane 9 superfamily member 1
A_23_P368779	NM_153608	NM_153608	Hs.511883	163071	ZNF114	zinc finger protein 114
A_23_P142455	NM_012237
A_23_P152963	NM_017622	NM_017622	Hs.129563	54785	C17orf59	chromosome 17 open reading frame 59
A_23_P259442	NM_001873
A_24_P152188	NM_198859
A_24_P510081	NR_038273
A_23_P213944	NM_001945
A_23_P102769	NM_052865	NM_052865	Hs.320823	92667	C20orf72	chromosome 20 open reading frame 72
A_32_P30898	A_32_P30898
A_23_P124837	NM_002332	NM_002332	Hs.162757	4035	LRP1	low density lipoprotein-related protein 1 (alpha-2-macroglobulin receptor)
A_32_P126832	CD511705
A_24_P296689	ENST00000433197	AK124426	Hs.356481
A_23_P409516	NM_138333
A_23_P51646	NM_004073
A_24_P278167	NM_006007	NM_006007	Hs.406096	7763	ZFAND5	zinc finger, AN1-type domain 5
A_23_P393051	NM_152365	NM_152365	Hs.188881	126695	C1orf172	chromosome 1 open reading frame 172
A_23_P23221	NM_001924	NM_001924	Hs.80409	1647	GADD45A	growth arrest and DNA-damage-inducible, alpha
A_32_P194779	NM_001099270	AB082524	Hs.177633	403341	ZBTB34	zinc finger and BTB domain containing 34
A_23_P16022	NM_005773	NM_005773	Hs.596242	10172	ZNF256	zinc finger protein 256
A_23_P134693	NM_001009552
A_23_P87560	NM_001731	NM_001731	Hs.255935	694	BTG1	B-cell translocation gene 1, anti-proliferative
A_23_P365738	NM_015193
A_23_P120153	NM_173647
A_23_P168882	NM_033285
A_24_P313804	NM_032828	NM_032828	Hs.288995	84914	ZNF587	zinc finger protein 587
A_32_P165836	NM_177966
A_24_P253723	NR_028502
A_23_P346302	NM_144723
A_24_P625382	NM_003651	NM_003651	Hs.221889	8531	CSDA	cold shock domain protein A
A_24_P930088	ENST00000608023
A_23_P216476	NM_014872	NM_014872	Hs.161276	9925	ZBTB5	zinc finger and BTB domain containing 5
A_32_P200120	THC2650514	THC2650514
A_24_P342150	NR_024490	BC004103	Hs.560351	2553	GABPB2	GA binding protein transcription factor, beta subunit 2
A_24_P181506	NM_014699	NM_014699	Hs.119273	9726	ZNF646	zinc finger protein 646
A_23_P140347	NM_173462	NM_173462	Hs.509909	89932	PAPLN	papilin, proteoglycan-like sulfated glycoprotein
A_32_P80523	ENST00000416191
A_23_P110712	NM_004417	NM_004417	Hs.171695	1843	DUSP1	dual specificity phosphatase 1
A_24_P890536	ENST00000424345
A_23_P166536	NM_014577	NM_014577	Hs.127950	23774	BRD1	bromodomain containing 1
A_23_P64990	NM_134424	NM_134424	Hs.410355	5893	RAD52	RAD52 homolog (S. cerevisiae)
A_32_P703	NR_045484
A_23_P381332	NM_144684	NM_144684	Hs.147025	147657	ZNF480	zinc finger protein 480
A_24_P269687	NM_000113	NM_000113	Hs.534312	1861	TOR1A	torsin family 1, member A (torsin A)
A_24_P144481	NM_016474
A_23_P88680	NM_020154	NM_020154	Hs.160565	56851	C15orf24	chromosome 15 open reading frame 24
A_23_P150080	NM_183005
A_24_P205019	NM_021061	NM_021061	Hs.532277	58500	ZNF250	zinc finger protein 250
A_32_P108554	ENST00000415212	BI597240	Hs.369431
A_24_P4661	NM_004879	NM_004879	Hs.643514	9538	EI24	etoposide induced 2.4 mRNA
A_23_P338233	NM_181708
A_23_P435501	NM_198941	NM_198941	Hs.272168	10955	SERINC3	serine incorporator 3
A_23_P123582	NM_022755	NM_022755	Hs.459896	64768	IPPK	inositol 1,3,4,5,6-pentakisphosphate 2-kinase
A_32_P222571	THC2717907
A_23_P153256	NM_198542	NM_198542	Hs.579576	374928	ZNF773	zinc finger protein 773
A_23_P62901	NM_006763
A_24_P372959	NM_018318
A_23_P117852	NM_014736	NM_014736	Hs.81892	9768	KIAA0101	KIAA0101
A_23_P167005	NM_014373
A_32_P10100	A_32_P10100	A_32_P10100
A_23_P155765	NM_002129
A_23_P6099	NM_015192
A_23_P136635	NM_003664
A_23_P257503	NM_003922	NM_003922	Hs.210385	8925	HERC1	hect (homologous to the E6-AP (UBE3A) carboxyl terminus) domain and RCC1 (CHC1)-like domain (RLD) 1
A_23_P41280	NM_001079525
A_24_P620621	NM_001127322	AK095108	Hs.349283
A_23_P254733	NM_024629
A_32_P64919	NM_001042517	NM_001042517	Hs.283127	81624	DIAPH3	diaphanous homolog 3 (Drosophila)
A_24_P135391	A_24_P135391	A_24_P135391
A_24_P234701	NM_004307	CR621132	Hs.570821
A_23_P158794	NM_016625
A_24_P114739	NM_172127
A_24_P204484	A_24_P204484	A_24_P204484
A_23_P160481	NM_018442	NM_018442	Hs.435741	55827	IQWD1	IQ motif and WD repeats 1
A_24_P85026	NM_032226	NM_032226	Hs.371588	84186	ZCCHC7	zinc finger, CCHC domain containing 7
A_23_P45831	NM_004284	NM_004284	Hs.191164	9557	CHD1L	chromodomain helicase DNA binding protein 1-like
A_23_P23765	NM_014288
A_24_P517901	NM_002136	NM_002136	Hs.651282	3178	HNRPA1	heterogeneous nuclear ribonucleoprotein A1
A_23_P124417	NM_004336	NM_004336	Hs.469649	699	BUB1	BUB1 budding uninhibited by benzimidazoles 1 homolog (yeast)
A_24_P305764	NM_004595
A_23_P168747	NM_017760
A_24_P18146	NM_015310	NM_015310	Hs.434255	23362	PSD3	pleckstrin and Sec7 domain containing 3
A_23_P7679	NM_153485
A_32_P145790	THC2578692	XR_015746	Hs.647283	731307	LOC731307	similar to Heterogeneous nuclear ribonucleoprotein A1 (Helix-destabilizing protein) (Single-strand RNA-binding protein) (hnRNP core protein A1) (HDP)
A_32_P1701	NM_016937	NM_016937	Hs.567319	5422	POLA1	polymerase (DNA directed), alpha 1
A_23_P106158	NM_024884
A_24_P414999	NM_018407
A_23_P60354	NM_139045	NM_139045	Hs.298990	6595	SMARCA2	SWI/SNF related, matrix associated, actin dependent regulator of chromatin, subfamily a, member 2
A_24_P212596	A_24_P212596	A_24_P212596
A_24_P95154	NM_178234	NM_178234	Hs.591845	7991	TUSC3	tumor suppressor candidate 3
A_23_P58321	NM_001237
A_24_P349896	TCONS_l2_00013558
A_23_P111724	NM_138290
A_23_P80503	NM_133631	NM_133631	Hs.13640	6091	ROBO1	roundabout, axon guidance receptor, homolog 1 (Drosophila)
A_23_P370635	NM_138799	NM_138799	Hs.467634	129642	MBOAT2	membrane bound O-acyltransferase domain containing 2
A_24_P34100	NM_145305
A_23_P252403	NM_016144	NM_016144	Hs.483136	51397	COMMD10	COMM domain containing 10
A_23_P94422	NM_014791	NM_014791	Hs.184339	9833	MELK	maternal embryonic leucine zipper kinase
A_32_P179205	A_32_P179205	XM_208373	Hs.449380	402562	LOC402562	similar to Heterogeneous nuclear ribonucleoprotein A1 (Helix-destabilizing protein) (Single-strand binding protein) (hnRNP core protein A1) (HDP-1) (Topoisomerase-inhibitor suppressed)
A_24_P927815	NM_001011724	NM_001011724	Hs.447506	144983	RP11-78J21.1	heterogeneous nuclear ribonucleoprotein A1-like
A_24_P222192	NM_018087
A_24_P111912	NM_032042	NM_032042	Hs.127788	83989	C5orf21	chromosome 5 open reading frame 21
A_24_P391368	NM_013236
A_23_P24960	NM_024678	NM_024678	Hs.503389	79731	NARS2	asparaginyl-tRNA synthetase 2 (mitochondrial)(putative)
A_23_P375104	NM_018193	NM_018193	Hs.513126	55215	KIAA1794	KIAA1794
A_23_P144458	NM_001221
A_23_P65230	NM_032813	NM_032813	Hs.651134	84899	TMTC4	transmembrane and tetratricopeptide repeat containing 4
A_24_P243741	NM_021721
A_24_P41530	A_24_P41530	A_24_P41530
A_23_P106544	NM_020188
A_23_P204879	NM_030925
A_23_P25019	NM_000946
A_23_P46063	NM_013330
A_23_P149476	NM_032328
A_23_P83110	NM_018249
A_23_P107597	NM_005603	NM_005603	Hs.216623	5205	ATP8B1	ATPase, Class I, type 8B, member 1
A_23_P89199	NM_003653
A_24_P493116	A_24_P493116	A_24_P493116
A_23_P10385	NM_016448
A_32_P143880	NM_015955
A_23_P134614	NM_006348
A_24_P214625	NM_176869
A_23_P14432	A_23_P14432	A_23_P14432
A_23_P165355	NM_005687	NM_005687	Hs.471452	10056	FARSLB	phenylalanine-tRNA synthetase-like, beta subunit
A_32_P49508	NM_019036
A_32_P51084	NM_015135
A_23_P140648	NM_014608	NM_014608	Hs.26704	23191	CYFIP1	cytoplasmic FMR1 interacting protein 1
A_23_P313632	NM_178155
A_23_P72050	NM_153831
A_24_P307075	A_24_P307075	XR_018441	Hs.646321	642958	LOC642958	similar to Heterogeneous nuclear ribonucleoprotein A1 (Helix-destabilizing protein) (Single-strand RNA-binding protein) (hnRNP core protein A1) (HDP)
A_23_P216448	NM_005596	NM_005596	Hs.370359	4781	NFIB	nuclear factor I/B
A_24_P98251	NM_017890
A_23_P36795	NM_005639
A_32_P144708	NM_022802	NM_203481	Hs.572501	403340	MGC70870	hypothetical LOC403340
A_23_P9293	NM_004817	NM_004817	Hs.50382	9414	TJP2	tight junction protein 2 (zona occludens 2)
A_24_P83808	A_24_P83808	ENST00000297317	Hs.567734
A_32_P168464	NM_003688	ENST00000378179	Hs.592375
A_32_P132169	A_32_P132169	A_32_P132169
A_24_P942328	NM_000791	NM_000791	Hs.83765	1719	DHFR	dihydrofolate reductase
A_23_P256384	NM_021144
A_24_P409521	A_24_P409521
A_24_P479510	NM_080546	ENST00000361080	Hs.608592	23446	SLC44A1	solute carrier family 44, member 1
A_23_P48358	NM_000282	NM_000282	Hs.80741	5095	PCCA	propionyl Coenzyme A carboxylase, alpha polypeptide
A_23_P71053	NM_016447
A_23_P28906	NM_001199866
A_24_P252718	NM_025209	BC036529	Hs.167805	80314	EPC1	enhancer of polycomb homolog 1 (Drosophila)
A_24_P33785	XR_132626	AK057830
A_23_P74320	NM_020423	NM_020423	Hs.435560	57147	SCYL3	SCY1-like 3 (S. cerevisiae)
A_32_P139229	NM_213598	NM_213598	Hs.202544	125919	ZNF543	zinc finger protein 543
A_23_P164737	NM_004831
A_23_P130466	NM_021089	NM_021089	Hs.590941	7554	ZNF8	zinc finger protein 8
A_24_P463989	THC2633081
A_23_P156667	NM_002714
A_23_P42335	NM_021922
A_23_P52826	NM_032725	NM_032725	Hs.437341	84811	BUD13	BUD13 homolog (yeast)
A_23_P132438	NM_018133	NM_018133	Hs.18631	55167	MSL2L1	male-specific lethal 2-like 1 (Drosophila)
A_24_P5153	NM_024817
A_23_P201790	NM_002481
A_23_P162449	NM_020762	NM_020762	Hs.450763	57522	SRGAP1	SLIT-ROBO Rho GTPase activating protein 1
A_24_P100551	NM_020870
A_32_P109296	NM_152259	NM_152259	Hs.441708	90381	C15orf42	chromosome 15 open reading frame 42
A_23_P121423	NM_001789	NM_001789	Hs.437705	993	CDC25A	cell division cycle 25 homolog A (S. cerevisiae)
A_24_P162373	NM_001206998
A_23_P334883	NM_012309
A_23_P383986	NM_015892
A_24_P322444	NM_153719
A_24_P129632	NM_004747
A_23_P55376	NM_015443	NM_015443	Hs.463231	284058	KIAA1267	KIAA1267
A_24_P64100	ENST00000519973	AF495725	Hs.596025	51312	SLC25A37	solute carrier family 25, member 37
A_23_P1602	NM_006779
A_24_P638453	A_24_P638453
A_32_P188921	BC007606
A_24_P50328	A_24_P50328	A_24_P50328
A_23_P25293	NM_014865
A_32_P163908	NM_014669
A_23_P73023	NM_015173	NM_015173	Hs.176503	23216	TBC1D1	TBC1 (tre-2/USP6, BUB2, cdc16) domain family, member 1
A_23_P215111	NM_020632	NM_020632	Hs.98967	50617	ATP6V0A4	ATPase, H+ transporting, lysosomal V0 subunit a4
A_23_P32021	NM_000136	NM_000136	Hs.494529	2176	FANCC	Fanconi anemia, complementation group C
A_23_P118815	NM_001012271	NM_001012271	Hs.514527	332	BIRC5	baculoviral IAP repeat-containing 5 (survivin)
A_23_P49878	NM_019013
A_24_P84340	NM_198828
A_23_P357936	NM_014010
A_23_P164826	NM_006397
A_24_P722216	NM_018706
A_23_P391443	NM_020700	AB032983	Hs.435479	57460	PPM1H	protein phosphatase 1H (PP2C domain containing)
A_23_P85008	NM_000898	NM_000898	Hs.46732	4129	MAOB	monoamine oxidase B
A_23_P72068	NM_001500
A_23_P93321	NM_007109
A_23_P43557	NM_024820	NM_024820	Hs.435064	57706	DENND1A	DENN/MADD domain containing 1A
A_23_P66473	NM_181671	NM_181671	Hs.591185	26207	PITPNC1	phosphatidylinositol transfer protein, cytoplasmic 1
A_23_P157970	NM_014425	NM_014425	Hs.558477	27130	INVS	inversin
A_23_P127608	NM_019894	NM_019894	Hs.161985	56649	TMPRSS4	transmembrane protease, serine 4
A_24_P352200	NM_024541
A_23_P434421	NM_181698	NM_181698	Hs.14745	219771	C10orf9	chromosome 10 open reading frame 9
A_32_P99171	NM_018413
A_23_P218108	NM_052950
A_23_P96165	NM_024650
A_24_P218979	NM_031299	NM_031299	Hs.524216	83461	CDCA3	cell division cycle associated 3
A_23_P128147	NM_006082
A_23_P357104	NM_001155
A_23_P210319	NM_183360	NM_183360	Hs.307720	1838	DTNB	dystrobrevin, beta
A_23_P118174	NM_005030	NM_005030	Hs.592049	5347	PLK1	polo-like kinase 1 (Drosophila)
A_23_P67847	NM_024572
A_23_P22169	NM_018291	NM_018291	Hs.444301	55277	FLJ10986	hypothetical protein FLJ10986
A_23_P321630	NM_020810	NM_020810	Hs.380159	57570	TRMT5	TRM5 tRNA methyltransferase 5 homolog (S. cerevisiae)
A_24_P399888	NM_001002876
A_24_P378987	NM_145177	NM_145177	Hs.131452	207063	DHRSX	dehydrogenase/reductase (SDR family) X-linked
A_24_P35478	NM_019619	NM_019619	Hs.131489	56288	PARD3	par-3 partitioning defective 3 homolog (C. elegans)
A_23_P117494	NM_005956	NM_005956	Hs.632340	4522	MTHFD1	methylenetetrahydrofolate dehydrogenase (NADP+ dependent) 1, methenyltetrahydrofolate cyclohydrolase, formyltetrahydrofolate synthetase
A_24_P282237	NM_000947	NM_000947	Hs.485640	5558	PRIM2A	primase, polypeptide 2A, 58kDa
A_23_P107421	NM_003258	NM_003258	Hs.515122	7083	TK1	thymidine kinase 1, soluble
A_32_P217401	NM_052893	AB067467	Hs.116233	114781	BTBD9	BTB (POZ) domain containing 9
A_24_P2463	NM_133330	NM_133336	Hs.113876	7468	WHSC1	Wolf-Hirschhorn syndrome candidate 1
A_23_P319859	NM_005244
A_32_P1381	M12623	NM_005517	Hs.181163	3151	HMGN2	high-mobility group nucleosomal binding domain 2
A_32_P106615	A_32_P106615	AW268902	Hs.29802
A_23_P92543	NM_152540	NM_152540	Hs.302287	152579	SCFD2	sec1 family domain containing 2
A_24_P316767	A_24_P316767
A_23_P86133	NM_002946	NM_002946	Hs.79411	6118	RPA2	replication protein A2, 32kDa
A_23_P205666	NM_004296	NM_004296	Hs.509872	9628	RGS6	regulator of G-protein signalling 6
A_23_P42829	NM_014390	NM_014390	Hs.122523	27044	SND1	staphylococcal nuclease and tudor domain containing 1
A_23_P74115	NM_003579	NM_003579	Hs.647637	8438	RAD54L	RAD54-like (S. cerevisiae)
A_23_P35316	NM_020394
A_23_P200829	NM_015326	NM_015326	Hs.497575	23380	SRGAP2	SLIT-ROBO Rho GTPase activating protein 2
A_23_P70307	NM_022138
A_32_P10633	NM_001284304	BC022417	Hs.435044
A_24_P216421	NM_033148
A_23_P165247	NM_170711	NM_170711	Hs.222510	26528	DAZAP1	DAZ associated protein 1
A_23_P5845	NM_000221	NM_000221	Hs.567297	3795	KHK	ketohexokinase (fructokinase)
A_24_P627678	A_24_P627678
A_24_P392496	NR_024443	ENST00000315293	Hs.645503
A_24_P53824	NM_014636
A_23_P109593	NM_014346	NM_014346	Hs.435044	25771	TBC1D22A	TBC1 domain family, member 22A
A_24_P116606	NM_130791	NM_130791	Hs.461453	51741	WWOX	WW domain containing oxidoreductase
A_23_P33720	NM_006567	NM_006567	Hs.484547	10667	FARS2	phenylalanine-tRNA synthetase 2 (mitochondrial)
A_23_P68087	NM_004044
A_24_P38347	NM_001386
A_23_P139207	AJ243950	AJ243950	Hs.32470	26297	SERGEF	secretion regulating guanine nucleotide exchange factor
A_23_P214487	NM_003542	NM_003542	Hs.46423	8364	HIST1H4C	histone cluster 1, H4c
A_23_P376591	NM_206808	NM_206808	Hs.130690	171425	CLYBL	citrate lyase beta like
A_24_P306896	A_24_P306896
A_23_P151907	NM_002570	NM_002570	Hs.498494	5046	PCSK6	proprotein convertase subtilisin/kexin type 6
A_32_P208120	NM_153498	NM_153498	Hs.600547	57118	CAMK1D	calcium/calmodulin-dependent protein kinase ID
A_23_P87709	NM_024829	NM_024829	Hs.131933	79887	FLJ22662	hypothetical protein FLJ22662
A_23_P401904	NM_001009936	NM_001009936	Hs.460124	26147	PHF19	PHD finger protein 19
A_23_P209731	NM_025139
A_24_P353794	NM_004481	NM_004481	Hs.300834	2590	GALNT2	UDP-N-acetyl-alpha-D-galactosamine:polypeptide N-acetylgalactosaminyltransferase 2 (GalNAc-T2)
A_23_P70480	NM_003546
A_24_P249784	NM_178040	NM_178037	Hs.400431	23085	ERC1	ELKS/RAB6-interacting/CAST family member 1
A_23_P139418	NM_198516	NM_198516	Hs.501911	374378	GALNTL4	UDP-N-acetyl-alpha-D-galactosamine:polypeptide N-acetylgalactosaminyltransferase-like 4
A_23_P161156	NM_182755
A_24_P55391	NM_005338
A_23_P134167	NM_020381
A_23_P147245	NM_017784	NM_017784	Hs.150122	114884	OSBPL10	oxysterol binding protein-like 10
A_23_P365817	NM_138689
A_23_P332509	NM_015909	NM_015909	Hs.467759	51594	NAG	neuroblastoma-amplified protein
A_23_P113184	NM_001080432
A_23_P103812	NM_199051
A_23_P146908	NM_004853
A_23_P89824	NM_032933
A_23_P92824	NM_031482	NM_031482	Hs.651173	83734	ATG10	ATG10 autophagy related 10 homolog (S. cerevisiae)
A_23_P118894	NM_024320	NM_024320	Hs.368260	79170	ATAD4	ATPase family, AAA domain containing 4
A_24_P336276	NM_013272
A_23_P146084	NM_000637	NM_000637	Hs.271510	2936	GSR	glutathione reductase
A_23_P149427	NM_006615
A_23_P21436	NM_015651
A_23_P96853	NM_007051
A_23_P43810	NM_206943	NM_206943	Hs.49787	4052	LTBP1	latent transforming growth factor beta binding protein 1
A_32_P29806	NM_003805	NM_003805	Hs.591016	8738	CRADD	CASP2 and RIPK1 domain containing adaptor with death domain
A_23_P359015	NM_016621	NM_016621	Hs.502458	51317	PHF21A	PHD finger protein 21A
A_23_P107981	NM_004605	NM_004605	Hs.369331	6820	SULT2B1	sulfotransferase family, cytosolic, 2B, member 1
A_23_P415443	NM_015341
A_23_P327551	NM_130808
A_23_P50081	NM_014214
A_23_P129075	NM_024908	NM_024908	Hs.250154	79968	WDR76	WD repeat domain 76
A_23_P104323	NM_002412
A_23_P21548	NM_024605	NM_024605	Hs.368631	79658	ARHGAP10	Rho GTPase activating protein 10
A_23_P143356	NM_020343	AY007156	Hs.593067
A_23_P148475	NM_012310	NM_012310	Hs.648326	24137	KIF4A	kinesin family member 4A
A_23_P42935	NM_004333	NM_004333	Hs.550061	673	BRAF	v-raf murine sarcoma viral oncogene homolog B1
A_23_P87329	NM_024662	NM_024662	Hs.577281	55226	NAT10	N-acetyltransferase 10
A_23_P57379	NM_003504	NM_003504	Hs.474217	8318	CDC45L	CDC45 cell division cycle 45-like (S. cerevisiae)
A_23_P368251	NM_144675
A_32_P103633	NM_004526
A_24_P231004	NM_003920
A_24_P43884	NM_001006617
A_24_P205364	NM_004169	NM_004169	Hs.513987	6470	SHMT1	serine hydroxymethyltransferase 1 (soluble)
A_24_P116351	NM_006427
A_23_P72888	NM_018205	NM_018205	Hs.7778	55222	LRRC20	leucine rich repeat containing 20
A_23_P34788	NM_006845
A_23_P33482	NM_003369	NM_003369	Hs.202470	7405	UVRAG	UV radiation resistance associated gene
A_23_P46928	NM_002627
A_23_P150092	NM_012247
A_23_P10785	NM_145206
A_23_P121722	NM_001080477
A_23_P70249	NM_001790
A_23_P144348	NM_004787
A_23_P88731	NM_002875	NM_002875	Hs.631709	5888	RAD51	RAD51 homolog (RecA homolog, E. coli) (S. cerevisiae)
A_23_P88141	NM_020806
A_23_P39799	NM_032603	NM_032603	Hs.591563	84695	LOXL3	lysyl oxidase-like 3
A_32_P120638	NM_033547	NM_033547	Hs.533723	92105	INTS4	integrator complex subunit 4
A_23_P155103	NM_000026	NM_000026	Hs.75527	158	ADSL	adenylosuccinate lyase
A_23_P46907	NM_006077
A_23_P388146	ENST00000604665
A_23_P206059	NM_003981
A_23_P73763	NM_006014	NM_006014	Hs.444619	8270	LAGE3	L antigen family, member 3
A_32_P26443	ENST00000310380
A_23_P21673	NM_017794	NM_017794	Hs.408652	54914	KIAA1797	KIAA1797
A_23_P256773	NM_003310
A_23_P141717	NM_015476
A_23_P218346	NM_025185
A_24_P222516	NM_020722	AK126014	Hs.570775	57482	KIAA1211	KIAA1211 protein
A_23_P143994	NM_001018115
A_23_P152305	NM_001797
A_23_P65757	NM_004701	NM_004701	Hs.194698	9133	CCNB2	cyclin B2
A_23_P410587	NM_024900
A_23_P402610	NM_012393	NM_012393	Hs.573976	5198	PFAS	phosphoribosylformylglycinamidine synthase (FGAR amidotransferase)
A_23_P114466	NM_033284
A_32_P116813	NM_020408	NM_020408	Hs.387755	57128	LYRM4	LYR motif containing 4
A_24_P195400	A_24_P195400	XR_019065	Hs.647443	391247	LOC391247	similar to DNA replication complex GINS protein PSF2
A_23_P52410	NM_145307	NM_145307	Hs.58559	219790	PLEKHK1	pleckstrin homology domain containing, family K member 1
A_23_P91697	NM_004737
A_23_P108376	NM_022065
A_23_P217120	NM_024757	NM_024757	Hs.495511	79813	EHMT1	euchromatic histone-lysine N-methyltransferase 1
A_32_P157402	NM_014251	NM_014251	Hs.489190	10165	SLC25A13	solute carrier family 25, member 13 (citrin)
A_23_P373649	NM_006327
A_32_P155506	NM_152653	NM_152653	Hs.475688	7325	UBE2E2	ubiquitin-conjugating enzyme E2E 2 (UBC4/5 homolog, yeast)
A_23_P158725	NM_001042422
A_32_P132796	NM_004899	NM_004899	Hs.258314	9577	BRE	brain and reproductive organ-expressed (TNFRSF1A modulator)
A_24_P412156	NM_000609	NM_000609	Hs.522891	6387	CXCL12	chemokine (C-X-C motif) ligand 12 (stromal cell-derived factor 1)
A_23_P5370	NM_019845	NM_019845	Hs.100890	56475	RPRM	reprimo, TP53 dependent G2 arrest mediator candidate
A_23_P163496	NM_023936	NM_023936	Hs.157160	65993	MRPS34	mitochondrial ribosomal protein S34
A_23_P202448	NM_199168	NM_199168	Hs.522891	6387	CXCL12	chemokine (C-X-C motif) ligand 12 (stromal cell-derived factor 1)
A_23_P30474	NM_018034
A_24_P193295	NM_198686
A_23_P24623	NM_019040	NM_019040	Hs.175534	26610	ELP4	elongation protein 4 homolog (S. cerevisiae)
A_23_P420551	NM_007174	NM_007174	Hs.119594	11113	CIT	citron (rho-interacting, serine/threonine kinase 21)
A_23_P26854	NM_014859	NM_014859	Hs.499758	9912	KIAA0672	KIAA0672 gene product
A_24_P277576	NM_004237
A_23_P141965	NM_033417
A_24_P673786	NM_005028
A_24_P119609	NM_015194	NM_015194	Hs.462777	4642	MYO1D	myosin ID
A_23_P327013	NM_001080394
A_23_P35099	NM_016183
A_23_P91870	NM_032343
A_32_P100109	NM_004726	ENST00000380064	Hs.186810
A_23_P141680	NM_017679
A_24_P383478	NM_000125
A_24_P101704	NM_004560
A_32_P182135	A_32_P182135	A_32_P182135
A_23_P100074	NM_020371	NM_020371	Hs.555966	57099	AVEN	apoptosis, caspase activation inhibitor
A_23_P208880	NM_013282
A_32_P41487	NM_005517	NM_005517	Hs.181163	3151	HMGN2	high-mobility group nucleosomal binding domain 2
A_23_P91991	NM_138381
A_24_P71021	NM_002074	NM_002074	Hs.430425	2782	GNB1	guanine nucleotide binding protein (G protein), beta polypeptide 1
A_23_P147605	NM_001003676
A_23_P158277	NM_181719
A_24_P489639	A_24_P489639	XR_019486	Hs.647303	120449	LOC120449	similar to C-terminal-binding protein 2 (CtBP2)
A_23_P218751	NM_053004
A_23_P62335	NM_018196
A_23_P122775	NM_032730
A_23_P214907	NM_015440	NM_015440	Hs.591343	25902	MTHFD1L	methylenetetrahydrofolate dehydrogenase (NADP+ dependent) 1-like
A_23_P101193	NM_001080467	AY274809	Hs.567308	4645	MYO5B	myosin VB
A_23_P383118	NM_020883
A_23_P110624	NM_001332
A_32_P214943	NM_031989	NM_031989	Hs.546271	5094	PCBP2	poly(rC) binding protein 2
A_23_P93823	NM_181471
A_23_P159671	NM_000292
A_23_P200866	NM_203401	NM_203401	Hs.209983	3925	STMN1	stathmin 1/oncoprotein 18
A_23_P257895	NM_138957	NM_138957	Hs.431850	5594	MAPK1	mitogen-activated protein kinase 1
A_23_P51548	NM_004528
A_23_P166336	NR_026815	NM_032262	Hs.546454	84222	DKFZp434N035	hypothetical protein DKFZp434N035
A_23_P135437	NM_021807	NM_021807	Hs.321273	60412	EXOC4	exocyst complex component 4
A_23_P81392	NM_015238
A_24_P244410	NM_014042	NM_014042	Hs.38044	25906	C11orf51	chromosome 11 open reading frame 51
A_23_P305677	NM_181838	NM_181838	Hs.108332	7322	UBE2D2	ubiquitin-conjugating enzyme E2D 2 (UBC4/5 homolog, yeast)
A_23_P133142	NM_025144	NM_025144	Hs.99691	80216	ALPK1	alpha-kinase 1
A_24_P187407	ENST00000505955	XR_017206	Hs.482549	643744	LOC643744	similar to D-PCa-2 protein isoform c
A_23_P202520	NM_001003408	NM_001003408	Hs.438236	3983	ABLIM1	actin binding LIM protein 1
A_24_P719579	NM_001136498	BC062294	Hs.462923
A_23_P161647	NM_001040716
A_24_P680947	NM_001264573
A_23_P101208	NM_001914	NM_001914	Hs.465413	1528	CYB5A	cytochrome b5 type A (microsomal)
A_23_P71972	NM_016373
A_32_P67623	ENST00000375180	ENST00000375180	Hs.86045
A_24_P945396	NM_012426	D13642	Hs.514435	23450	SF3B3	splicing factor 3b, subunit 3, 130kDa
A_24_P68162	NM_173602
A_24_P229903	A_24_P229903	XR_018866	Hs.646464	220147	LOC220147	similar to C-terminal binding protein 2 isoform 2
A_32_P49555	NM_174889
A_23_P326691	NM_005610	NM_005610	Hs.647652	5928	RBBP4	retinoblastoma binding protein 4
A_23_P10701	NM_173075
A_24_P408083	NM_001379
A_23_P203305	NM_144981
A_23_P105571	NM_020244	NM_020244	Hs.293077	56994	CHPT1	choline phosphotransferase 1
A_23_P112201	NM_015061
A_23_P118246	NM_016095	NM_016095	Hs.433180	51659	GINS2	GINS complex subunit 2 (Psf2 homolog)
A_24_P23445	NR_029422
A_23_P258251	NM_182314	NM_182314	Hs.171458	10495	COVA1	cytosolic ovarian carcinoma antigen 1
A_23_P215675	NM_018224	NM_018224	Hs.289007	55744	C7orf44	chromosome 7 open reading frame 44
A_23_P387856	NM_015277	NM_015277	Hs.185677	23327	NEDD4L	neural precursor cell expressed, developmentally down-regulated 4-like
A_23_P145957	NM_022445	NM_022445	Hs.490454	27010	TPK1	thiamin pyrophosphokinase 1
A_23_P79978	NM_020689
A_23_P37399	NM_014216
A_23_P33791	NM_012446	NM_012446	Hs.102735	23635	SSBP2	single-stranded DNA binding protein 2
A_24_P417162	NM_005647	NM_005647	Hs.495656	6907	TBL1X	transducin (beta)-like 1X-linked
A_32_P103291	NM_022743
A_24_P188105	NM_001286050	D87470	Hs.475334	23201	KIAA0280	KIAA0280
A_23_P158969	NM_139177
A_23_P61426	NM_012331
A_32_P84009	NM_181521	NM_181521	Hs.643961	146223	CMTM4	CKLF-like MARVEL transmembrane domain containing 4
A_23_P208158	NM_001392	NM_001392	Hs.643454	1837	DTNA	dystrobrevin, alpha
A_32_P107876	NM_025074
A_23_P93431	NM_016108
A_24_P577694	NM_021116	NM_021116	Hs.192215	107	ADCY1	adenylate cyclase 1 (brain)
A_24_P743806	NM_133374
A_23_P204998	NM_005766
A_24_P410797	AK125979	CR605792	Hs.8004	8997	KALRN	kalirin, RhoGEF kinase
A_23_P408996	NM_001080480	AK131269	Hs.377830	154141	MBOAT1	membrane bound O-acyltransferase domain containing 1
A_23_P373645	AF030162
A_23_P126752	NM_004930	NM_004930	Hs.432760	832	CAPZB	capping protein (actin filament) muscle Z-line, beta
A_23_P93690	NM_182776
A_23_P52127	NM_032360	NM_032360	Hs.200051	84320	ACBD6	acyl-Coenzyme A binding domain containing 6
A_23_P304991	NM_000411
A_23_P51884	NM_153339	NM_153339	Hs.400659	126789	PUSL1	pseudouridylate synthase-like 1
A_23_P382705	NM_152588	NM_152588	Hs.577775	160335	TMTC2	transmembrane and tetratricopeptide repeat containing 2
A_23_P252903	NM_001037633	NM_001037633	Hs.483521	64374	SIL1	SIL1 homolog, endoplasmic reticulum chaperone (S. cerevisiae)
A_23_P153945	NM_001006636
A_24_P364087	NM_012139	NM_012139	Hs.32470	26297	SERGEF	secretion regulating guanine nucleotide exchange factor
A_23_P90163	NM_001190
A_24_P274795	NM_018719	NM_018719	Hs.520245	55536	CDCA7L	cell division cycle associated 7-like
A_23_P17512	NM_080820	NM_080820	Hs.434207	92675	HARS2	histidyl-tRNA synthetase 2
A_23_P339119	NM_024560	NM_024560	Hs.259559	79611	FLJ21963	FLJ21963 protein
A_32_P203515	NM_015330	NM_015330	Hs.474384	23384	SPECC1L	SPECC1-like
A_23_P110403	NM_014476
A_24_P408740	NM_182523
A_23_P101871	NM_024907	NM_024907	Hs.531770	115290	FBXO17	F-box protein 17
A_23_P42087	NM_004332
A_23_P254654	NM_004669
A_23_P113026	NM_002582
A_23_P73420	NM_031466	NM_031466	Hs.26814	83696	NIBP	NIK and IKK{beta} binding protein
A_24_P84711	A_24_P84711	A_24_P84711
A_23_P213204	NM_133334
A_23_P48807	NM_001001556	NM_001001556	Hs.122006	2585	GALK2	galactokinase 2
A_23_P160214	NM_001080494	BC028374	Hs.112949	22996	C1orf34	chromosome 1 open reading frame 34
A_23_P132277	NM_006739	NM_006739	Hs.517582	4174	MCM5	MCM5 minichromosome maintenance deficient 5, cell division cycle 46 (S. cerevisiae)
A_32_P98423	NM_004772	NM_004772	Hs.36053	9315	C5orf13	chromosome 5 open reading frame 13
A_32_P70245	NM_001195278	AL359605	Hs.283851
A_23_P16992	NM_003628	NM_003628	Hs.407580	8502	PKP4	plakophilin 4
A_23_P92292	NM_022457	NM_022457	Hs.523744	64326	RFWD2	ring finger and WD repeat domain 2
A_24_P306136	NM_001135920	AL136875	Hs.211520	57589	KIAA1432	KIAA1432
A_23_P80032	NM_005225	NM_005225	Hs.516986	1869	E2F1	E2F transcription factor 1
A_23_P7873	NM_002388	NM_002388	Hs.179565	4172	MCM3	MCM3 minichromosome maintenance deficient 3 (S. cerevisiae)
A_23_P117623	NM_018319	NM_018319	Hs.209945	55775	TDP1	tyrosyl-DNA phosphodiesterase 1
A_24_P938465	XM_006714251	THC2727494	Hs.480712
A_23_P122375	NM_021943
A_32_P219635	NM_014505
A_24_P314159	NM_000484	NM_000484	Hs.651215	351	APP	amyloid beta (A4) precursor protein (peptidase nexin-II, Alzheimer disease)
A_23_P161424	NM_032812
A_24_P287826	NM_018124
A_23_P213678	NM_000919
A_24_P645914	NM_001962	ENST00000379748	Hs.288741	1946	EFNA5	ephrin-A5
A_23_P353888	NM_203447	NM_203447	Hs.132599	81704	DOCK8	dedicator of cytokinesis 8
A_23_P211302	NM_033661	NM_033661	Hs.248815	10785	WDR4	WD repeat domain 4
A_23_P356466	NM_020132
A_24_P286190	NM_033342
A_23_P205567	NM_006255	NM_006255	Hs.333907	5583	PRKCH	protein kinase C, eta
A_23_P156310	NM_032637
A_23_P409626	NM_001079559
A_24_P234871	A_24_P234871	A_24_P234871
A_23_P58815	NM_012176
A_24_P409115	A_24_P409115
A_32_P119174	NM_001012267	NM_001012267	Hs.642751	401541	CENPP	centromere protein P
A_23_P125990	NM_004091
A_23_P64919	NM_024730	NM_024730	Hs.115497	79785	FLJ22655	hypothetical protein FLJ22655
A_23_P86195	NM_152369
A_23_P313623	NM_015198
A_24_P344053	NM_015556
A_32_P145335	AL049387	AL049387	Hs.458447
A_23_P166526	NM_015653	NM_015653	Hs.475110	26150	RIBC2	RIB43A domain with coiled-coils 2
A_23_P15101	NM_024780	NM_024780	Hs.115838	79838	TMC5	transmembrane channel-like 5
A_23_P170518	NM_017653
A_23_P384499	NM_020761	NM_020761	Hs.133044	57521	KIAA1303	raptor
A_23_P207699	NM_016835	NM_016835	Hs.101174	4137	MAPT	microtubule-associated protein tau
A_24_P127292	NM_001010854
A_24_P707543	THC2572108	THC2572108
A_23_P90565	NM_015910
A_23_P314876	ENST00000588184	ENST00000388884	Hs.121347	143379	C10orf82	chromosome 10 open reading frame 82
A_23_P80377	NM_007229	NM_007229	Hs.162877	11252	PACSIN2	protein kinase C and casein kinase substrate in neurons 2
A_23_P109636	NM_015541	NM_015541	Hs.518055	26018	LRIG1	leucine-rich repeats and immunoglobulin-like domains 1
A_23_P360079	NM_207363	AK124659	Hs.537329	344148	NAP5	Nck-associated protein 5
A_24_P413884	NM_001809
A_23_P31143	NM_001003395	NM_001003395	Hs.591347	7164	TPD52L1	tumor protein D52-like 1
A_23_P79482	NM_001822	NM_001822	Hs.380138	1123	CHN1	chimerin (chimaerin) 1
A_23_P101121	THC2656479	THC2656479
A_32_P226801	THC2780391	THC2780391	Hs.145481
A_23_P61623	NM_001145044
A_24_P80633	NM_001903	NM_001903	Hs.534797	1495	CTNNA1	catenin (cadherin-associated protein), alpha 1, 102kDa
A_23_P255376	NM_017918
A_23_P42435	NM_001271667	NM_183041	Hs.571148	84062	DTNBP1	dystrobrevin binding protein 1
A_23_P205746	NM_001008707	NM_001008707	Hs.12451	2009	EML1	echinoderm microtubule associated protein like 1
A_32_P224345	A_32_P224345	CB852269	Hs.561796
A_23_P211141	NM_001389
A_32_P59549	NM_145793	NM_145793	Hs.591913	2674	GFRA1	GDNF family receptor alpha 1
A_23_P379864	NM_001083926
A_23_P100868	NM_001033580	NM_001033580	Hs.302051	80179	MYOHD1	myosin head domain containing 1
A_23_P311232	NM_015282	NM_015282	Hs.469840	23332	CLASP1	cytoplasmic linker associated protein 1
A_23_P126241	NM_003760	NM_003760	Hs.467084	8672	EIF4G3	eukaryotic translation initiation factor 4 gamma, 3
A_23_P41054	NM_002841
A_23_P164528	NM_015285
A_24_P67638	A_24_P67638
A_23_P133332	NM_015084	NM_015084	Hs.482491	23107	MRPS27	mitochondrial ribosomal protein S27
A_24_P85619	AF363068
A_24_P103922	NM_001329
A_23_P250385	NM_005322	NM_005322	Hs.131956	3009	HIST1H1B	histone cluster 1, H1b
A_24_P66027	NM_004900
A_24_P476718	ENST00000559672
A_24_P376294	NM_007040
A_23_P368278	NM_014824
A_23_P404129	NM_145207
A_23_P422794	NM_173685
A_23_P98431	NM_000190	NM_000190	Hs.82609	3145	HMBS	hydroxymethylbilane synthase
A_23_P202501	NM_001031709	NM_001031709	Hs.149849	55328	C10orf59	chromosome 10 open reading frame 59
A_24_P126851	A_24_P126851	A_24_P126851
A_23_P19095	NM_014035	NM_014035	Hs.483200	28966	SNX24	sorting nexing 24
A_24_P272761	NM_020946	NM_020946	Hs.435064	57706	DENND1A	DENN/MADD domain containing 1A
A_23_P250478	NM_005391	NM_005391	Hs.403937	5165	PDK3	pyruvate dehydrogenase kinase, isozyme 3
A_24_P310667	NM_031407
A_23_P487	NM_012474
A_23_P33768	NM_004799	NM_004799	Hs.532345	9372	ZFYVE9	zinc finger, FYVE domain containing 9
A_23_P169003	NM_022071	NM_022071	Hs.303208	63898	SH2D4A	SH2 domain containing 4A
A_32_P223173	XR_432412	THC2650095
A_23_P203743	NM_012296
A_23_P404871	NM_001031711
A_23_P111206	NM_004117
A_23_P41789	NM_001017372
A_24_P196665	NM_021955
A_23_P424648	NM_177963
A_23_P29975	NM_018302	NM_018302	Hs.107527	55286	C4orf19	chromosome 4 open reading frame 19
A_32_P159150	NM_017812
A_23_P8848	NM_018250	NM_018250	Hs.162397	55756	RC74	integrator complex subunit 9
A_32_P148407	A_32_P148407
A_23_P397341	NM_152341
A_23_P1956	NM_001080501
A_32_P109922	NM_020863	NM_020863	Hs.446172	57623	ZFAT1	ZFAT zinc finger 1
A_24_P761386	A_24_P761386
A_23_P84118	NM_004934
A_32_P70491	THC2526647	THC2526647	Hs.597332
A_23_P90780	THC2746571
A_24_P511686	XM_006709955	CR616845	Hs.503862	283140	LOC283140	hypothetical protein LOC283140
A_23_P255672	NM_032432
A_23_P71644	NM_004629
A_23_P347720	NM_001195627	BC032532	Hs.30385	8028	MLLT10	myeloid/lymphoid or mixed-lineage leukemia (trithorax homolog, Drosophila); translocated to, 10
A_23_P143147	NM_006602	NM_006602	Hs.646274	10732	TCFL5	transcription factor-like 5 (basic helix-loop-helix)
A_24_P414183	NM_016819	NM_016819	Hs.380271	4968	OGG1	8-oxoguanine DNA glycosylase
A_23_P346912	NM_138796
A_32_P221256	NR_003682
A_23_P251342	NM_002093	NM_002093	Hs.445733	2932	GSK3B	glycogen synthase kinase 3 beta
A_24_P1773	NM_031490	NM_031490	Hs.651202	83752	LONP2	lon peptidase 2, peroxisomal
A_23_P251695	NM_013248	NM_013248	Hs.516933	29107	NXT1	NTF2-like export factor 1
A_23_P203075	NM_020886
A_24_P372012	NM_004968	NM_004968	Hs.487561	3382	ICA1	islet cell autoantigen 1, 69kDa
A_23_P253752	NM_138419
A_23_P147388	NM_015254	NM_015254	Hs.444767	23303	KIF13B	kinesin family member 13B
A_23_P215198	NM_018264	NM_018264	Hs.520917	55253	TYW1	tRNA-yW synthesizing protein 1 homolog (S. cerevisiae)
A_24_P49199	NM_181789
A_32_P167471	NM_024734
A_24_P254702	NM_174899	NM_174899	Hs.140666	130888	FBXO36	F-box protein 36
A_24_P42603	NM_007118	NM_007118	Hs.130031	7204	TRIO	triple functional domain (PTPRF interacting)
A_23_P40989	NM_003940	NM_003940	Hs.591319	8975	USP13	ubiquitin specific peptidase 13 (isopeptidase T-3)
A_24_P360722	NM_014974
A_23_P161022	NM_012437
A_23_P369966	XM_006724139	NM_152426	Hs.226307	140564	APOBEC3D	apolipoprotein B mRNA editing enzyme, catalytic polypeptide-like 3D (putative)
A_23_P58819	NM_022897
A_23_P325017	NM_147128
A_23_P5171	A_23_P5171	A_23_P5171
A_23_P32577	NM_080759	NM_080759	Hs.129452	1602	DACH1	dachshund homolog 1 (Drosophila)
A_32_P28365	NM_002482	NM_172164	Hs.319334	4678	NASP	nuclear autoantigenic sperm protein (histone-binding)
A_23_P364766	NM_001009608
A_23_P28953	NM_175850
A_23_P311192	NM_178324	NM_178324	Hs.90458	10558	SPTLC1	serine palmitoyltransferase, long chain base subunit 1
A_23_P104876	NM_017425
A_24_P453259	NM_007348	ENST00000367942	Hs.492740	22926	ATF6	activating transcription factor 6
A_23_P167040	NM_006810
A_23_P359854	NM_001080450	ENST00000369042	Hs.418045	57673	KIAA1553	KIAA1553
A_23_P168211	NM_030796	NM_030796	Hs.610460	81552	ECOP	EGFR-coamplified and overexpressed protein
A_23_P259851	NM_133638	NM_133638	Hs.23751	171019	ADAMTS19	ADAM metallopeptidase with thrombospondin type 1 motif, 19
A_23_P254842	NM_012080
A_24_P944054	AK090482	AK090482	Hs.522891	6387	CXCL12	chemokine (C-X-C motif) ligand 12 (stromal cell-derived factor 1)
A_24_P787889	NM_001242313	NM_032262	Hs.546454	84222	DKFZp434N035	hypothetical protein DKFZp434N035
A_23_P256855	NM_020750	NM_020750	Hs.203206	57510	XPO5	exportin 5
A_23_P93464	NM_000056
A_23_P82351	NM_198428	NM_198428	Hs.372360	27241	PTHB1	parathyroid hormone-responsive B1
A_23_P207301	NM_018304	AK001891	Hs.631750	55771	PRR11	proline rich 11
A_23_P157478	NM_015941
A_32_P37360	NM_145315	NM_145315	Hs.259666	246269	LACE1	lactation elevated 1
A_23_P257111	NM_000507	NM_000507	Hs.494496	2203	FBP1	fructose-1,6-bisphosphatase 1
A_23_P41734	NM_018434
A_23_P45059	NM_001380	NM_001380	Hs.645702	1793	DOCK1	dedicator of cytokinesis 1
A_23_P76364	NM_001769
A_23_P15647	NM_016231
A_23_P127128	NM_022365
A_23_P415021	NM_014033	NM_014033	Hs.288771	25840	METTL7A	methyltransferase like 7A
A_23_P49532	NM_014906
A_23_P58036	NM_020166
A_24_P795371	NR_102743
A_23_P323930	NM_005723
A_23_P372234	NM_001218
A_32_P25397	NM_002585	ENST00000328681	Hs.493096	5087	PBX1	pre-B-cell leukemia transcription factor 1
A_23_P44195	NM_138962
A_23_P300905	NM_145012	NM_145012	Hs.14745	219771	C10orf9	chromosome 10 open reading frame 9
A_23_P207445	NM_002758	NM_002758	Hs.463978	5608	MAP2K6	mitogen-activated protein kinase kinase 6
A_23_P112596	NM_001123
A_24_P184803	NM_004086	NM_004086	Hs.21016	1690	COCH	coagulation factor C homolog, cochlin (Limulus polyphemus)
A_23_P117190	NM_013238	NM_013238	Hs.438830	29103	DNAJC15	DnaJ (Hsp40) homolog, subfamily C, member 15
A_32_P112104	NM_003074
A_23_P14340	NM_014672	NM_014672	Hs.458487	9692	KIAA0391	KIAA0391
A_23_P115482	NM_014176	NM_014176	Hs.5199	29089	UBE2T	ubiquitin-conjugating enzyme E2T (putative)
A_23_P355455	NM_014744
A_23_P150903	NM_018099	NM_018099	Hs.298851	55711	MLSTD1	male sterility domain containing 1
A_23_P4387	NM_019016
A_24_P360078	NM_006726
A_32_P98511	AA807805	AA807805	Hs.574158
A_24_P555066	NM_198501	NM_198501	Hs.441709	342527	SMTNL2	smoothelin-like 2
A_23_P170491	NM_005879
A_32_P190864	THC2718727	THC2718727
A_23_P201587	NM_002959
A_23_P96041	NM_032227
A_23_P120557	NM_017714
A_23_P352266	NM_000633	NM_000633	Hs.150749	596	BCL2	B-cell CLL/lymphoma 2
A_24_P142095	NM_006738	NM_006738	Hs.459211	11214	AKAP13	A kinase (PRKA) anchor protein 13
A_23_P85682	NM_005595
A_32_P201521	NM_014573	NM_014573	Hs.199695	27346	TMEM97	transmembrane protein 97
A_24_P214598	NM_152542
A_24_P63397	L10123	L10123		9981	SPAR	surfactant protein A binding protein
A_32_P103771	AF527552
A_23_P258493	NM_005573	NM_005573	Hs.89497	4001	LMNB1	lamin B1
A_23_P117242	NM_003045	NM_003045	Hs.14846	6541	SLC7A1	solute carrier family 7 (cationic amino acid transporter, y+ system), member 1
A_23_P74449	NM_032756	NM_032756	Hs.162717	84842	GLOXD1	glyoxalase domain containing 1
A_23_P204296	NM_032918
A_24_P358215	A_24_P358215
A_23_P374782	NM_001024666
A_32_P56392	NM_002139	NM_002139	Hs.380118	27316	RBMX	RNA binding motif protein, X-linked
A_23_P320250	NM_025109
A_23_P58207	NM_021159
A_23_P300728	NM_022458	NM_022458	Hs.209989	64327	LMBR1	limb region 1 homolog (mouse)
A_23_P110802	NM_022909	NM_022909	Hs.631967	64946	CENPH	centromere protein H
A_23_P21033	NM_003875	NM_003875	Hs.591314	8833	GMPS	guanine monphosphate synthetase
A_24_P414169	NM_001178138
A_24_P226037	NM_002138
A_24_P660797	A_24_P660797	A_24_P660797
A_23_P35349	NM_021738
A_24_P802145	NM_005544	THC2662587
A_23_P132874	NM_032359	NM_032359	Hs.567617	84319	C3orf26	chromosome 3 open reading frame 26
A_23_P2573	NM_032256	NM_032256	Hs.444668	84216	TMEM117	transmembrane protein 117
A_24_P708363	NR_036506
A_23_P502747	NM_170692	NM_170692	Hs.167371	9462	RASAL2	RAS protein activator like 2
A_23_P10497	NM_198531
A_24_P913431	ENST00000344135
A_23_P422026	NM_002395
A_23_P151106	NM_001144831	NM_007273	Hs.504620	11331	PHB2	prohibitin 2
A_24_P612020	AK096241	AK096241	Hs.587290	646040	LOC646040	hypothetical LOC646040
A_23_P32294	NM_014612	NM_014612	Hs.372003	23196	FAM120A	family with sequence similarity 120A
A_24_P933802	NM_024776
A_24_P206624	NM_022970
A_23_P43273	NM_000127	NM_000127	Hs.492618	2131	EXT1	exostoses (multiple) 1
A_24_P406601	NM_014279	NM_014279	Hs.522484	10439	OLFM1	olfactomedin 1
A_32_P99100	NM_002844
A_23_P94795	NM_003213	NM_003213	Hs.94865	7004	TEAD4	TEA domain family member 4
A_23_P259451	NM_007080	NM_007080	Hs.190520	11157	LSM6	LSM6 homolog, U6 small nuclear RNA associated (S. cerevisiae)
A_23_P154522	NM_020744	NM_020744	Hs.435413	57504	MTA3	metastasis associated 1 family, member 3
A_23_P66732	NM_031965	NM_031965	Hs.534059	83903	GSG2	germ cell associated 2 (haspin)
A_23_P17287	NM_001039613	NM_001039613	Hs.570189	285148	IAH1	isoamyl acetate-hydrolyzing esterase 1 homolog (S. cerevisiae)
A_32_P88958	NM_176877
A_24_P35109	NM_001306	NM_001306	Hs.647023	1365	CLDN3	claudin 3
A_24_P554156	ENST00000607016
A_23_P108823	NM_032523
A_23_P10305	NM_175859
A_23_P43164	NM_015170	NM_015170	Hs.409602	23213	SULF1	sulfatase 1
A_32_P188953	NR_027790
A_23_P131227	NM_017735
A_24_P131522	NM_032208	NM_032208	Hs.165859	84168	ANTXR1	anthrax toxin receptor 1
A_32_P32413	NM_015559
A_23_P84836	NM_006310
A_23_P88435	NM_005197	NM_005197	Hs.434286	1112	CHES1	checkpoint suppressor 1
A_23_P53298	NM_001487	NM_001487	Hs.94672	2647	BLOC1S1	biogenesis of lysosome-related organelles complex-1, subunit 1
A_32_P104063	NR_110453	AF275804	Hs.237396
A_24_P160874	NM_001025248	NM_001025248	Hs.527980	1854	DUT	dUTP pyrophosphatase
A_23_P29723	NM_001012410	NM_001012410	Hs.105153	151648	SGOL1	shugoshin-like 1 (S. pombe)
A_24_P239664	NM_183050	NM_183050	Hs.436387	594	BCKDHB	branched chain keto acid dehydrogenase E1, beta polypeptide (maple syrup urine disease)
A_23_P19134	NM_032119	NM_032119	Hs.591777	84059	GPR98	G protein-coupled receptor 98
A_23_P2355	NM_012117	NM_012117	Hs.632724	23468	CBX5	chromobox homolog 5 (HP1 alpha homolog, Drosophila)
A_24_P220454	NM_181552
A_32_P86245	NM_018100
A_23_P251421	NM_031942	NM_031942	Hs.470654	83879	CDCA7	cell division cycle associated 7
A_24_P375076	A_24_P375076	XR_015124	Hs.646402	730433	LOC730433	similar to retinoblastoma binding protein 4
A_23_P145408	NM_032020	NM_032020	Hs.591332	2519	FUCA2	fucosidase, alpha-L- 2, plasma
A_23_P211459	NM_014323
A_32_P185149	NM_006913	NM_006913	Hs.534342	6048	RNF5	ring finger protein 5
A_23_P104522	NM_006393
A_24_P256863	NM_005119
A_23_P214211	NM_020320
A_23_P157460	NM_018660
A_23_P150741	NM_001286577
A_24_P81947	NM_014325
A_32_P4608	A_32_P4608
A_24_P247576	A_24_P247576	XR_018931	Hs.439832	341333	LOC341333	similar to Heterogeneous nuclear ribonucleoprotein A1 (Helix-destabilizing protein) (Single-strand RNA-binding protein) (hnRNP core protein A1)
A_23_P138417	NM_012425	NM_012425	Hs.524161	6251	RSU1	Ras suppressor protein 1
A_23_P138938	NM_000926	NM_000926	Hs.368072	5241	PGR	progesterone receptor
A_24_P373174	NM_004580	NM_004580	Hs.493512	5873	RAB27A	RAB27A, member RAS oncogene family
A_23_P142537	BC014534
A_23_P18196	NM_002916	NM_002916	Hs.518475	5984	RFC4	replication factor C (activator 1) 4, 37kDa
A_32_P66020	NM_032167	NM_001012391	Hs.460558	400509	RUNDC2B	RUN domain containing 2B
A_23_P250358	NM_017912	NM_017912	Hs.529317	55008	HERC6	hect domain and RLD 6
A_24_P546003	NR_109849	CR609843	Hs.526415
A_23_P250564	NM_005400	NM_005400	Hs.580351	5581	PRKCE	protein kinase C, epsilon
A_23_P353742	NM_017749
A_23_P148308	NM_006743	NM_001017430	Hs.301404	5935	RBM3	RNA binding motif (RNP1, RRM) protein 3
A_23_P77135	NM_080650
A_23_P373927	NM_015051
A_23_P66658	NM_001488	NM_001488	Hs.500066	6871	TADA2L	transcriptional adaptor 2 (ADA2 homolog, yeast)-like
A_23_P211126	NM_130436
A_23_P160537	NM_024037	NM_024037	Hs.149305	79000	C1orf135	chromosome 1 open reading frame 135
